# Supplementary material for: A Pool of Ferritin Nanoparticles Delivering Six Proteins of African Swine Fever Virus Induces Robust Humoral and Cellular Immune Responses in Pigs
Source: Vaccines (Basel). 2026 Jan 19;14(1):93. doi: 10.3390/vaccines14010093 (PMC12846370; doi:10.3390/vaccines14010093)
Supplement: Supplementary file 1 [file vaccines-14-00093-s001.zip]

Archive with 1 entries (1 files):
- vaccines-4073049-supplementary.pdf
